# Supplementary material for: Cross-domain transfer learning from peptides to metabolites using a multi-property fine-tuned LLM
Source: Bioinformatics. 2026 Jul 3;42(7):btag493. doi: 10.1093/bioinformatics/btag493 (PMC13375263; doi:10.1093/bioinformatics/btag493)
Supplement: btag493_Supplementary_Data [file btag493_supplementary_data.zip]

Archive with 6 entries (6 files):
- Suppl_data1_Peptide_chemberta_rdkit_boxplot_data_long.csv
- Suppl_data2_Metabolite_chemberta_rdkit_boxplot_data_long.csv
- Suppl_data3_Multitask_PeptidePretrained_TLandBase_model_metabolite_percentages.csv
- Suppl_data4_Singletask_PeptidePretrained_TLandBase_model_metabolite_percentages.csv
- Suppl_data5_Multitask_PeptidePretrained_TLandBase_metabolite_Epochwise.csv
- Supplementary_figure_S1_lipid_cv_boxplots.png
