# Supplementary material for: Cross-domain transfer learning from peptides to metabolites using a multi-property fine-tuned LLM
Source: Bioinformatics. 2026 Jul 3;42(7):btag493. doi: 10.1093/bioinformatics/btag493 (PMC13375263; doi:10.1093/bioinformatics/btag493)
Supplement: btag493_Supplementary_Data [file btag493_supplementary_data.zip › Suppl_data3_Multitask_PeptidePretrained_TLandBase_model_metabolite_percentages.csv]

percentage	model	split	replicate	metric	value
100	Transfer	Train	1	R2	0.916346402060465
100	Transfer	Test	1	R2	0.775265819792254
100	Transfer	Train	2	R2	0.910615415661666
100	Transfer	Test	2	R2	0.789752430014561
100	Transfer	Train	3	R2	0.902972175708437
100	Transfer	Test	3	R2	0.778076605927922
100	Transfer	Train	4	R2	0.914432154805263
100	Transfer	Test	4	R2	0.796944251197691
100	Transfer	Train	5	R2	0.895614059380228
100	Transfer	Test	5	R2	0.794515179501907
100	Baseline	Train	1	R2	0.880903689897058
100	Baseline	Test	1	R2	0.784389638158064
100	Baseline	Train	2	R2	0.891730296466855
100	Baseline	Test	2	R2	0.803108668572252
100	Baseline	Train	3	R2	0.909292470596272
100	Baseline	Test	3	R2	0.809430395963306
100	Baseline	Train	4	R2	0.87420737442375
100	Baseline	Test	4	R2	0.805028145746634
100	Baseline	Train	5	R2	0.85993378210746
100	Baseline	Test	5	R2	0.779304639883593
100	Transfer	Train	1	MAE	36.1196548302791
100	Transfer	Test	1	MAE	54.2834748968161
100	Transfer	Train	2	MAE	36.6405708057192
100	Transfer	Test	2	MAE	52.6681935676858
100	Transfer	Train	3	MAE	38.3610820573165
100	Transfer	Test	3	MAE	54.1008813719072
100	Transfer	Train	4	MAE	36.7434306526233
100	Transfer	Test	4	MAE	53.4223407075654
100	Transfer	Train	5	MAE	39.7774037181407
100	Transfer	Test	5	MAE	53.2316781220615
100	Baseline	Train	1	MAE	42.756448284801
100	Baseline	Test	1	MAE	53.8054598546415
100	Baseline	Train	2	MAE	40.5929716823144
100	Baseline	Test	2	MAE	51.8691966040417
100	Baseline	Train	3	MAE	35.9783003150257
100	Baseline	Test	3	MAE	49.111083536474
100	Baseline	Train	4	MAE	42.7352716668651
100	Baseline	Test	4	MAE	51.5506739716766
100	Baseline	Train	5	MAE	46.0156562228818
100	Baseline	Test	5	MAE	55.0696590317664
5	Transfer	Train	1	R2	0.775654939086144
5	Transfer	Train	1	MAE	64.0867642009195
5	Transfer	Test	1	R2	0.322617772040469
5	Transfer	Test	1	MAE	105.984328124615
5	Transfer	Train	2	R2	0.720388208625851
5	Transfer	Train	2	MAE	72.7341645260351
5	Transfer	Test	2	R2	0.379707435367565
5	Transfer	Test	2	MAE	105.098974678453
5	Transfer	Train	3	R2	0.860890042141179
5	Transfer	Train	3	MAE	50.7524093968576
5	Transfer	Test	3	R2	0.413080511418484
5	Transfer	Test	3	MAE	103.497228218749
5	Transfer	Train	4	R2	0.817395619638592
5	Transfer	Train	4	MAE	57.5087993534534
5	Transfer	Test	4	R2	0.389273108879917
5	Transfer	Test	4	MAE	108.336930334814
5	Transfer	Train	5	R2	0.663613723106362
5	Transfer	Train	5	MAE	79.0222739844357
5	Transfer	Test	5	R2	0.355715755280997
5	Transfer	Test	5	MAE	114.484841686548
5	Baseline	Train	1	R2	0.502613351208659
5	Baseline	Train	1	MAE	95.4725197202958
5	Baseline	Test	1	R2	0.347375228934079
5	Baseline	Test	1	MAE	108.511078978602
5	Baseline	Train	2	R2	0.485407698030685
5	Baseline	Train	2	MAE	102.268140383305
5	Baseline	Test	2	R2	0.336697333265258
5	Baseline	Test	2	MAE	114.482530749001
5	Baseline	Train	3	R2	0.53681701964925
5	Baseline	Train	3	MAE	90.9961218126252
5	Baseline	Test	3	R2	0.425354505986496
5	Baseline	Test	3	MAE	102.10820666891
5	Baseline	Train	4	R2	0.442819551760937
5	Baseline	Train	4	MAE	98.4516625619786
5	Baseline	Test	4	R2	0.33545531458971
5	Baseline	Test	4	MAE	109.408717471257
5	Baseline	Train	5	R2	0.482565402660439
5	Baseline	Train	5	MAE	98.698661044433
5	Baseline	Test	5	R2	0.340126460370678
5	Baseline	Test	5	MAE	113.754973830917
10	Transfer	Train	1	R2	0.813502482262378
10	Transfer	Train	1	MAE	59.0996858210399
10	Transfer	Test	1	R2	0.466859525873461
10	Transfer	Test	1	MAE	98.454334403668
10	Transfer	Train	2	R2	0.84671178648447
10	Transfer	Train	2	MAE	52.9164672048416
10	Transfer	Test	2	R2	0.503033195138162
10	Transfer	Test	2	MAE	93.1437437761001
10	Transfer	Train	3	R2	0.716784038470636
10	Transfer	Train	3	MAE	70.7763125221579
10	Transfer	Test	3	R2	0.434826353639238
10	Transfer	Test	3	MAE	100.560695366249
10	Transfer	Train	4	R2	0.783624215973062
10	Transfer	Train	4	MAE	62.3477732675199
10	Transfer	Test	4	R2	0.426416596154097
10	Transfer	Test	4	MAE	101.423625973414
10	Transfer	Train	5	R2	0.695550142781688
10	Transfer	Train	5	MAE	75.3751705245812
10	Transfer	Test	5	R2	0.422860997371063
10	Transfer	Test	5	MAE	108.454945691387
10	Baseline	Train	1	R2	0.579384715018956
10	Baseline	Train	1	MAE	91.3275577098137
10	Baseline	Test	1	R2	0.444856446735403
10	Baseline	Test	1	MAE	105.73884400766
10	Baseline	Train	2	R2	0.566126251477079
10	Baseline	Train	2	MAE	90.0671047713397
10	Baseline	Test	2	R2	0.470701821449281
10	Baseline	Test	2	MAE	98.726447582471
10	Baseline	Train	3	R2	0.607472008010469
10	Baseline	Train	3	MAE	86.3911185607314
10	Baseline	Test	3	R2	0.453067305562969
10	Baseline	Test	3	MAE	103.569721911357
10	Baseline	Train	4	R2	0.604541105357891
10	Baseline	Train	4	MAE	83.7942227812157
10	Baseline	Test	4	R2	0.453592697009785
10	Baseline	Test	4	MAE	98.2254663157864
10	Baseline	Train	5	R2	0.584741754286108
10	Baseline	Train	5	MAE	85.672697748987
10	Baseline	Test	5	R2	0.448024621788747
10	Baseline	Test	5	MAE	104.229437551874
25	Transfer	Train	1	R2	0.89420125623389
25	Transfer	Train	1	MAE	43.366054494499
25	Transfer	Test	1	R2	0.631344033554738
25	Transfer	Test	1	MAE	75.0982556643251
25	Transfer	Train	2	R2	0.89830671699145
25	Transfer	Train	2	MAE	42.7140400983906
25	Transfer	Test	2	R2	0.64995001842268
25	Transfer	Test	2	MAE	73.557250537298
25	Transfer	Train	3	R2	0.848145469303993
25	Transfer	Train	3	MAE	52.9055542591787
25	Transfer	Test	3	R2	0.602914911986789
25	Transfer	Test	3	MAE	83.3038341192894
25	Transfer	Train	4	R2	0.887884196725784
25	Transfer	Train	4	MAE	44.9435508382839
25	Transfer	Test	4	R2	0.642278051265123
25	Transfer	Test	4	MAE	74.58173387941
25	Transfer	Train	5	R2	0.823790331983175
25	Transfer	Train	5	MAE	56.61008076396
25	Transfer	Test	5	R2	0.619345705010419
25	Transfer	Test	5	MAE	80.3215529612164
25	Baseline	Train	1	R2	0.760988324151487
25	Baseline	Train	1	MAE	66.9623976913666
25	Baseline	Test	1	R2	0.599289130258204
25	Baseline	Test	1	MAE	82.6996987889897
25	Baseline	Train	2	R2	0.853951259899282
25	Baseline	Train	2	MAE	49.8655721097445
25	Baseline	Test	2	R2	0.690737769681773
25	Baseline	Test	2	MAE	68.3688334802328
25	Baseline	Train	3	R2	0.810348899288551
25	Baseline	Train	3	MAE	57.1634436253354
25	Baseline	Test	3	R2	0.671006710023625
25	Baseline	Test	3	MAE	74.5509106428094
25	Baseline	Train	4	R2	0.744699568231499
25	Baseline	Train	4	MAE	65.7232500165791
25	Baseline	Test	4	R2	0.640097555697645
25	Baseline	Test	4	MAE	76.6189572637307
25	Baseline	Train	5	R2	0.786416692451453
25	Baseline	Train	5	MAE	59.387845011827
25	Baseline	Test	5	R2	0.670698313801243
25	Baseline	Test	5	MAE	72.086137302682
50	Transfer	Train	1	R2	0.877328474184282
50	Transfer	Train	1	MAE	45.79789270986
50	Transfer	Test	1	R2	0.690459162342566
50	Transfer	Test	1	MAE	67.987979975314
50	Transfer	Train	2	R2	0.910208630655374
50	Transfer	Train	2	MAE	38.8031922679535
50	Transfer	Test	2	R2	0.730570518626468
50	Transfer	Test	2	MAE	62.3622135843421
50	Transfer	Train	3	R2	0.902702774252232
50	Transfer	Train	3	MAE	40.2063867733367
50	Transfer	Test	3	R2	0.729092293234397
50	Transfer	Test	3	MAE	63.9751781114866
50	Transfer	Train	4	R2	0.901999436235501
50	Transfer	Train	4	MAE	40.0856618273868
50	Transfer	Test	4	R2	0.73666327899769
50	Transfer	Test	4	MAE	62.2809944972429
50	Transfer	Train	5	R2	0.856011258008062
50	Transfer	Train	5	MAE	52.7475202070004
50	Transfer	Test	5	R2	0.683237351210205
50	Transfer	Test	5	MAE	72.8023737787455
50	Baseline	Train	1	R2	0.836576163134843
50	Baseline	Train	1	MAE	50.8394223054905
50	Baseline	Test	1	R2	0.732392264480205
50	Baseline	Test	1	MAE	62.162547305841
50	Baseline	Train	2	R2	0.819628508568882
50	Baseline	Train	2	MAE	59.4725123030257
50	Baseline	Test	2	R2	0.706606189592811
50	Baseline	Test	2	MAE	71.7554959622099
50	Baseline	Train	3	R2	0.811399434103231
50	Baseline	Train	3	MAE	54.5533486728111
50	Baseline	Test	3	R2	0.723900567038274
50	Baseline	Test	3	MAE	64.6192213356082
50	Baseline	Train	4	R2	0.846920897152721
50	Baseline	Train	4	MAE	49.0882594700241
50	Baseline	Test	4	R2	0.743258519368389
50	Baseline	Test	4	MAE	61.9537835440282
50	Baseline	Train	5	R2	0.870618906392399
50	Baseline	Train	5	MAE	46.3886922672785
50	Baseline	Test	5	R2	0.738297654063022
50	Baseline	Test	5	MAE	61.7924657186436
3	Transfer	Train	1	R2	0.604802926204431
3	Transfer	Train	1	MAE	86.7265914754148
3	Transfer	Test	1	R2	0.356136279607825
3	Transfer	Test	1	MAE	115.896008923648
3	Transfer	Train	2	R2	0.569061362236625
3	Transfer	Train	2	MAE	90.054320688326
3	Transfer	Test	2	R2	0.256165047079193
3	Transfer	Test	2	MAE	125.789427224396
3	Transfer	Train	3	R2	0.726665931757589
3	Transfer	Train	3	MAE	71.885488056026
3	Transfer	Test	3	R2	0.326114256060263
3	Transfer	Test	3	MAE	114.86438223683
3	Transfer	Train	4	R2	0.668303354163806
3	Transfer	Train	4	MAE	78.607181403726
3	Transfer	Test	4	R2	0.322431515725027
3	Transfer	Test	4	MAE	112.986121366958
3	Transfer	Train	5	R2	0.652507460571283
3	Transfer	Train	5	MAE	79.92448659479
3	Transfer	Test	5	R2	0.31225701221483
3	Transfer	Test	5	MAE	112.694560466159
3	Baseline	Train	1	R2	0.392011984997905
3	Baseline	Train	1	MAE	110.142002109525
3	Baseline	Test	1	R2	0.218572997706182
3	Baseline	Test	1	MAE	127.917080382288
3	Baseline	Train	2	R2	0.379107381509581
3	Baseline	Train	2	MAE	109.560370480658
3	Baseline	Test	2	R2	0.215464547677513
3	Baseline	Test	2	MAE	132.714289244003
3	Baseline	Train	3	R2	0.467943120904272
3	Baseline	Train	3	MAE	98.9344256241674
3	Baseline	Test	3	R2	0.311158195442633
3	Baseline	Test	3	MAE	117.068234161162
3	Baseline	Train	4	R2	0.221908875324505
3	Baseline	Train	4	MAE	127.921397074664
3	Baseline	Test	4	R2	0.046564493708275
3	Baseline	Test	4	MAE	135.776237219795
3	Baseline	Train	5	R2	0.275965499149809
3	Baseline	Train	5	MAE	114.755006599355
3	Baseline	Test	5	R2	-0.000653386971692926
3	Baseline	Test	5	MAE	131.706423740387
