# Supplementary material for: Cross-domain transfer learning from peptides to metabolites using a multi-property fine-tuned LLM
Source: Bioinformatics. 2026 Jul 3;42(7):btag493. doi: 10.1093/bioinformatics/btag493 (PMC13375263; doi:10.1093/bioinformatics/btag493)
Supplement: btag493_Supplementary_Data [file btag493_supplementary_data.zip › Suppl_data4_Singletask_PeptidePretrained_TLandBase_model_metabolite_percentages.csv]

Sampling Rate	Fold	Transfer_Train_R2	Base_Train_R2	Transfer_Test_R2	Base_Test_R2	Transfer_Train_MAE	Base_Train_MAE	Transfer_Test_MAE	Base_Test_MAE
3%	1	0.8193276524543762	0.47721827030181885	0.15582275390625	0.10765731334686279	59.055983323485016	100.1380002639818	119.44063016250433	121.31856754633573
3%	2	0.7822333574295044	0.16074258089065552	0.32384854555130005	-0.06296801567077637	65.04996575549036	127.8522209001566	111.08003152873985	140.21718495824467
3%	3	0.7398582100868225	0.10339421033859253	0.15314751863479614	-0.22055327892303467	71.99856479454978	139.0742499210599	126.83184456649798	156.44819756787254
3%	4	0.8167285919189453	0.3210464119911194	0.22219151258468628	0.1826915144920349	59.9728043648883	121.7968701349402	118.74162600257698	133.06427306759187
3%	5	0.7285103797912598	0.5192463397979736	0.0625113844871521	0.3373337984085083	71.91234947484182	94.06584381213904	128.1840291513624	108.85236899711043
5%	1	0.7583926916122437	-2.5279080867767334	0.12650150060653687	-3.2187085151672363	70.37048031159864	309.22369852239433	127.07901769381071	322.75078108712813
5%	2	0.6868590116500854	0.47096502780914307	0.21694225072860718	0.3398611545562744	83.3781728217453	104.27304892215328	122.0189162677308	115.65631000064022
5%	3	0.8254354000091553	0.44902217388153076	0.31259506940841675	0.27903878688812256	56.563040147022	103.27704914145895	113.07349172473756	120.23673336429763
5%	4	0.8722619414329529	0.44913655519485474	0.3136640191078186	0.2617400288581848	50.19044600824852	108.31092286039492	109.73097494272679	122.88228570057167
5%	5	0.8344236612319946	0.44715893268585205	0.3196747899055481	0.20427066087722778	56.55412691654324	105.01289502453436	110.70412592910711	122.08200181066285
10%	1	0.8100050687789917	0.6161094903945923	0.32539182901382446	0.4284079670906067	61.38294501823471	86.0919018566241	108.21270051732625	102.47985198388238
10%	2	0.8332788944244385	0.5918428897857666	0.4786718487739563	0.5058012008666992	54.39198094471369	85.63443362147825	95.47792146448906	95.902073879995
10%	3	0.7539581060409546	0.2969185709953308	0.35723984241485596	0.21170741319656372	68.94139221006849	119.33533295250508	109.80918292923053	129.921755157944
10%	4	0.7845039367675781	0.41509896516799927	0.36414116621017456	0.28923624753952026	62.16091621878626	111.81166136071913	103.91422920486941	123.27676373204771
10%	5	0.8884942531585693	0.6020933389663696	0.5017390251159668	0.4774252772331238	45.29422923413492	83.50642155081151	92.61724716547376	95.56835908898138
